# Supplementary material for: Plasmodium knowlesi clinical isolates from Malaysia show extensive diversity and strong differential selection pressure at the merozoite surface protein 7D (MSP7D)
Source: Malar J. 2019 Apr 29;18:150. doi: 10.1186/s12936-019-2782-2 (PMC6489361; doi:10.1186/s12936-019-2782-2)
Supplement: Supplementary file 3 — Additional file 3. Neucleotide polymorphism across the full-length pkmsp7D genes. Hyper-variable SNPs are marked in bold and white and SNPs with deletions marked in red. [file 12936_2019_2782_MOESM3_ESM.xls]

## Sheet: Sequence Data
	Nucleotide Positions
	5' region																													Central region
											1	1	1	1	1	2	2	2	2	2	2	2	3	4	4	4	4	4	4	4	4	4	4	4	4	4	4	4	4	4	4	4	4	4	4	4	4	4	4
			1	1	1	1	6	7	8	8	0	1	2	2	3	1	3	5	6	6	6	8	2	1	1	1	2	3	3	3	3	3	3	3	3	3	4	4	4	4	4	4	4	5	5	5	5	5	5
	3	6	0	1	7	8	0	4	1	4	8	4	0	3	5	9	1	8	4	5	7	8	4	4	5	7	9	0	1	3	4	5	6	7	8	9	0	2	3	4	5	6	9	2	3	5	6	7	8
PKNH 12660000 H Strain	G	G	T	C	C	A	G	T	C	G	G	A	C	G	G	G	A	T	C	C	T	T	T	G	G	T	A	C	C	A	A	T	G	T	G	G	A	G	C	A	T	C	G	T	G	G	A	A	C
Malayan Strain	.	.	.	.	.	.	.	.	.	.	.	.	.	.	.	.	.	.	.	.	.	.	.	.	.	.	.	.	.	.	.	T	G	.	.	.	.	.	.	.	.	.	.	.	.	.	.	.	.
ERR274222	.	.	.	.	.	C	.	.	.	T	.	C	.	.	.	.	.	.	.	.	C	.	C	.	.	G	.	.	.	.	.	T	G	.	.	.	.	.	.	.	.	.	.	.	.	.	.	.	.
ERR366425	.	.	.	.	.	.	A	A	.	T	.	C	.	.	.	.	G	.	.	.	C	C	.	.	A	G	C	G	.	.	G	T	G	.	.	C	.	C	.	.	.	.	T	G	T	A	.	G	T
ERR366426	.	.	.	.	.	.	.	.	T	T	.	C	.	.	.	.	G	.	.	.	C	C	.	.	.	G	C	A	.	G	G	-	G	G	.	.	.	.	.	G	.	.	C	C	.	.	.	G	.
ERR985374	.	.	.	.	.	.	.	.	.	.	.	.	.	.	A	.	.	.	.	.	C	C	.	A	.	.	C	G	.	G	G	T	-	-	-	-	-	A	.	.	.	.	T	G	T	.	.	G	T
ERR985376	.	.	.	.	.	.	.	.	.	T	.	C	.	.	.	.	.	.	T	.	C	.	.	.	.	G	C	G	.	G	G	T	G	G	.	.	.	.	.	G	.	.	C	C	.	.	.	G	.
ERR985377	.	.	.	.	.	.	.	.	.	.	.	C	.	.	.	.	.	C	.	.	C	C	.	.	.	.	C	G	.	.	G	T	G	.	.	C	.	C	.	.	.	.	T	G	T	A	.	G	T
ERR985378	.	.	.	.	.	.	.	.	.	T	.	C	.	.	.	.	.	C	.	.	C	C	.	.	.	G	C	G	.	G	G	-	-	-	-	-	-	A	.	.	.	.	T	G	T	.	.	G	T
ERR985379	.	.	.	.	.	.	A	.	.	T	.	C	.	.	.	.	.	.	.	.	C	C	.	.	.	G	C	G	.	G	G	T	G	G	.	.	.	.	.	G	.	.	C	C	.	.	.	G	.
ERR985380	.	.	.	.	.	.	.	.	T	T	A	C	.	.	.	.	.	.	.	.	C	.	.	.	.	G	C	G	.	G	G	T	G	G	.	.	.	.	.	G	.	.	C	C	.	.	.	G	.
ERR985381	.	.	.	.	.	.	A	.	T	T	.	C	.	.	.	A	.	.	.	.	C	C	.	.	.	.	C	G	T	G	G	-	-	-	-	-	-	A	.	.	.	.	T	G	T	C	.	G	T
ERR985382	.	.	.	.	.	.	.	.	.	.	.	C	.	.	.	.	.	.	.	.	C	C	.	.	.	.	C	G	.	G	G	T	G	A	T	.	G	A	A	.	.	.	T	G	.	.	T	.	.
ERR985383	.	.	.	.	.	.	A	.	.	T	.	C	.	.	.	.	.	.	.	.	C	C	.	.	.	G	C	A	.	G	G	T	G	G	.	.	.	.	.	G	.	.	C	C	.	.	.	G	.
ERR985384	.	.	.	.	.	.	.	.	T	T	.	C	.	.	.	.	.	.	.	.	C	C	.	.	.	.	C	A	.	G	G	T	G	G	.	.	.	.	.	G	.	.	C	C	.	.	.	G	.
ERR985385	.	.	.	.	.	.	A	.	.	.	.	C	.	.	.	.	.	C	.	.	C	C	.	.	.	.	C	G	T	G	G	-		-	-	-	-	A	.	.	.	.	T	G	T	C	.	G	T
ERR985386	.	.	.	.	.	.	A	.	.	T	.	C	.	.	.	.	.	.	.	.	C	C	.	.	A	G	C	G	.	.	G	T	G	.	.	C	.	C	.	.	.	.	T	G	T	A	.	G	T
ERR985387	.	.	.	.	.	.	.	.	.	T	.	.	.	.	.	.	.	.	.	T	C	.	.	.	.	G	C	G	T	G	G	-	-	-	-	-	-	A	.	.	.	T	T	G	T	C	.	G	T
ERR985388	.	.	.	.	.	.	.	.	T	T	.	C	.	.	.	.	.	C	.	.	C	C	.	.	.	.	C	G	.	G	G	T	G	A	T	.	G	A	.	.	.	.	T	G	.	.	T	.	.
ERR985389	A	A	A	A	.	.	A	.	.	.	.	C	.	.	.	.	.	C	.	.	C	C	.	.	.	.	C	G	.	.	G	T	G	.	.	C	.	C	.	.	.	.	T	G	T	A	.	G	T
ERR985390	.	.	.	.	.	.	.	.	.	T	.	C	.	.	.	.	.	.	.	.	C	C	.	.	.	.	C	G	.	G	G	T	G	G	.	.	.	.	.	G	.	.	C	C	.	.	.	G	.
ERR985392	.	.	.	.	.	.	.	.	T	T	.	C	.	.	.	.	.	.	.	.	C	C	.	.	.	.	C	G	.	.	G	T	G	.	.	C	.	C	.	.	.	.	T	G	T	A	.	G	T
ERR985393	.	.	.	.	.	.	.	.	.	T	.	C	T	.	.	.	.	.	.	.	C	C	.	.	.	G	C	G	.	G	G	T	G	G	.	.	.	.	.	G	.	.	C	C	.	.	.	G	.
ERR985394	.	.	.	.	.	.	.	.	.	T	.	C	.	.	.	.	.	.	.	.	C	C	.	.	.	G	C	A	.	G	G	T	G	G	.	.	.	C	A	.	.	A	C	.	.	T	T	G	.
ERR985396	.	.	.	.	.	.	A	.	T	T	.	C	.	.	.	.	.	.	.	.	C	C	.	.	.	.	C	G	.	.	G	T	G	.	.	C	.	C	.	.	.	.	T	G	T	A	.	G	T
ERR985397	.	.	.	.	.	.	A	.	.	T	.	C	.	.	.	.	.	.	.	.	C	C	.	.	.	.	C	G	.	G	G	T	G	A	T	.	G	A	.	.	.	.	T	G	.	.	T	.	.
ERR985404	.	.	.	.	T	.	.	.	.	T	.	C	.	T	.	.	.	C	.	.	C	.	.	.	.	.	C	G	.	G	G	T	G	A	T	.	G	A	A	.	.	.	T	G	.	.	T	.	.
ERR985406	.	.	.	.	.	.	.	.	.	T	.	C	.	.	.	.	.	.	.	.	C	C	.	.	.	G	C	A	.	G	G	T	G	G	.	.	.	C	A	.	.	A	C	.	.	T	T	G	.
ERR985408	.	.	.	.	.	.	.	.	.	T	.	C	T	.	.	.	.	.	.	.	C	C	.	.	.	.	.	.	.	.	.	T	G	.	.	.	.	.	.	.	.	.	.	.	.	.	.	.	.
ERR985411	.	.	.	.	.	.	A	.	.	T	.	C	.	.	.	.	.	.	.	.	C	.	.	.	.	G	.	.	.	.	.	T	G	.	.	.	.	.	.	.	.	.	.	.	.	A	.	.	.
ERR985416	.	.	.	.	.	.	A	.	.	T	.	C	.	.	.	.	G	.	.	.	C	C	.	.	A	G	C	G	.	.	G	T	G	.	.	C	.	C	.	.	.	.	T	G	T	A	.	G	T
ERR985417	.	.	.	.	.	.	A	.	.	T	.	C	.	.	.	.	G	.	.	.	C	C	.	.	.	.	C	G	.	G	G	T	G	G	.	.	.	.	.	G	.	.	C	C	.	.	.	G	.
ERR985418	.	.	.	.	.	.	A	.	T	T	A	C	.	.	.	.	.	C	.	.	C	.	.	.	.	G	C	A	.	G	G	T	G	G	.	.	.	C	A	.	.	A	C	.	.	T	T	G	.
MR4 Strain	.	.	.	.	.	.	A	.	T	T	.	C	.	.	.	.	.	.	.	.	C	.	.	.	.	.	C	G	.	G	G	-	-	-	-	-	-	A	.	.	.	.	T	G	T	.	.	G	T
Philippine Strain	.	.	.	.	.	.	A	.	T	T	.	C	.	.	.	.	.	.	.	.	C	.	.	.	.	.	C	G	.	G	G	-	-	-	-	-	-	A	.	.	.	.	T	G	T	.	.	G	T
ERR274221	.	.	.	.	.	.	.	.	.	T	.	C	.	.	.	.	.	.	.	.	C	C	.	.	.	.	C	G	T	G	G	-	-	-	-	-	-	A	.	.	.	.	T	G	T	C	.	G	T
[truncated: 166 more columns]
